# Supplementary material for: Effect of practical training on the learning motivation profile of Japanese pharmacy students using structural equation modeling
Source: J Educ Eval Health Prof. 2017 Feb 7;14:2. doi: 10.3352/jeehp.2017.14.2 (PMC5343119; doi:10.3352/jeehp.2017.14.2)
Supplement: Supplementary file 1 — Supplement 1. Data file of the Science Motivation Questionnaire II survey to pharmacy students at Josai International University in April, 2016. [file jeehp-14-02-suppl.xls]

## Sheet: Sheet1
Year	Q_01	Q_02	Q_03	Q_04	Q_05	Q_06	Q_07	Q_08	Q_09	Q_10	Q_11	Q_12	Q_13	Q_14	Q_15	Q_16	Q_17	Q_18	Q_19	Q_20	Q_21	Q_22	Q_23	Q_24	Q_25
6	2	2	2	3	2	2	4	4	3	3	2	2	4	3	3	3	3	4	4	3	4	3	2	3	3
6	4	3	3	3	3	2	4	3	2	3	2	4	2	2	4	3	4	3	2	3	2	4	4	3	4
6	4	3	5	4	4	5	5	4	3	5	4	5	5	4	5	5	5	3	4	4	4	5	5	4	4
6	4	2	5	3	4	4	3	3	3	3	3	3	3	3	4	5	4	3	5	2	4	5	4	2	4
6	4	2	4	1	4	3	4	4	3	4	3	4	4	4	4	5	4	4	4	5	4	4	4	3	4
6	4	2	4	3	4	4	5	4	3	3	4	5	4	3	5	4	4	3	4	3	3	5	4	3	4
6	5	3	4	3	4	2	4	4	2	5	4	5	4	4	3	3	4	3	4	3	2	4	4	2	4
6	5	5	5	5	5	2	5	5	5	5	5	5	5	5	5	5	5	5	5	5	5	5	5	5	5
6	3	3	3	3	3	3	5	2	2	3	3	5	3	3	5	4	4	3	5	5	4	4	3	3	5
6	4	3	4	3	2	2	4	3	1	2	3	4	3	2	2	3	3	2	4	4	3	3	3	3	3
6	4	5	3	5	5	4	4	5	2	5	5	5	5	2	4	4	4	2	2	5	2	5	5	5	5
6	4	3	3	4	4	1	4	3	2	4	3	4	4	2	3	3	3	3	3	4	3	4	4	4	4
6	5	3	4	4	4	2	4	3	2	4	3	5	3	2	4	3	4	4	3	3	3	4	5	4	5
6	5	4	4	3	4	3	5	4	2	4	3	5	4	2	5	4	4	3	4	4	4	5	4	2	4
6	4	3	3	3	3	4	4	3	3	4	4	4	4	3	4	4	4	3	5	3	3	4	3	3	3
6	4	4	4	3	3	4	4	4	3	3	4	4	3	3	3	4	4	3	4	3	3	4	4	4	3
6	3	3	3	3	4	3	5	4	3	5	4	3	4	4	4	4	3	4	3	4	4	4	5	4	5
6	4	3	4	4	3	3	4	3	3	4	2	2	3	3	4	4	4	3	3	2	3	4	3	4	4
6	5	4	3	3	3	3	5	4	3	4	2	4	5	2	4	3	3	4	3	4	3	4	4	3	4
6	4	2	3	2	4	2	4	4	1	4	2	4	4	4	4	3	4	4	2	3	3	3	4	4	4
6	4	1	4	1	3	2	3	3	2	4	3	5	4	3	3	2	4	2	5	1	3	3	3	1	4
6	5	2	4	4	3	4	5	4	4	5	3	5	5	4	4	4	3	4	4	3	4	4	5	4	4
6	4	2	4	2	4	2	2	1	2	2	3	4	2	3	3	3	4	2	4	3	3	4	3	3	3
6	5	4	4	3	5	5	3	2	1	4	5	5	4	1	4	4	4	3	5	3	3	4	4	3	4
6	5	4	4	3	4	2	5	3	3	4	2	4	4	2	4	4	5	3	3	4	4	5	4	4	4
6	3	4	4	5	3	2	4	3	2	3	3	4	4	4	4	4	3	3	2	2	4	4	5	4	5
6	3	5	3	4	3	4	4	3	4	4	4	4	4	4	5	4	3	3	3	3	3	3	3	4	3
6	4	3	3	3	3	3	3	3	3	3	3	3	3	3	3	3	3	3	1	3	2	4	4	3	3
6	4	4	4	3	4	4	5	4	3	4	4	4	4	4	4	4	4	4	4	3	4	4	4	3	4
6	5	4	2	2	4	5	5	4	2	4	4	2	5	4	4	5	2	2	4	4	4	4	4	2	2
6	4	5	4	3	3	4	5	4	2	4	3	4	4	2	4	5	3	2	4	5	3	4	4	4	4
6	5	4	3	3	3	4	4	3	4	4	4	4	4	3	4	3	3	3	3	4	3	5	4	3	3
6	2	1	1	3	3	1	5	3	3	5	4	5	5	4	5	4	4	4	4	5	4	4	5	5	5
6	4	3	2	1	2	2	4	1	1	1	3	2	3	5	3	2	2	2	2	2	2	2	2	2	2
6	5	4	4	4	4	5	3	3	2	2	4	5	3	4	4	4	4	3	4	5	4	5	5	4	4
6	4	4	3	4	4	2	3	4	2	4	3	4	3	2	4	5	3	4	2	5	3	4	4	4	4
6	5	2	4	1	2	2	5	3	2	5	4	5	5	5	5	5	5	3	4	5	4	5	5	3	4
6	5	3	5	4	4	3	5	4	4	3	4	5	4	3	4	5	5	4	4	5	3	5	4	4	4
6	5	4	4	4	4	4	5	4	4	3	2	4	3	4	4	4	4	3	4	4	4	5	5	4	4
6	5	5	2	5	1	2	5	5	1	5	2	4	5	5	4	2	2	2	4	4	4	4	5	5	5
6	4	3	4	3	3	3	4	3	3	3	4	3	3	3	4	4	4	3	4	3	3	4	3	3	5
6	4	4	4	4	4	4	5	3	4	4	4	5	5	3	4	5	5	5	4	5	5	5	5	5	5
6	4	1	3	2	3	1	4	2	2	4	1	4	4	3	4	4	4	4	4	4	4	4	4	4	4
6	4	3	3	3	3	3	5	3	3	2	3	3	3	1	2	2	2	2	3	3	3	4	3	4	4
6	4	3	4	3	4	3	3	4	3	3	3	4	3	3	2	3	2	3	3	4	4	4	3	2	3
6	4	2	3	2	3	2	4	3	2	3	4	4	3	3	4	3	3	3	4	3	4	4	4	4	3
6	4	2	3	3	3	3	4	3	3	3	3	3	3	3	4	4	4	3	4	4	3	4	3	3	3
6	4	2	2	3	2	2	4	3	1	2	1	2	4	3	2	2	4	2	2	2	3	2	3	4	3
6	4	3	4	3	3	4	4	4	2	4	4	3	2	2	3	4	3	2	4	3	3	4	4	3	3
6	4	1	4	1	4	2	5	1	2	1	2	4	2	2	5	4	4	1	4	4	4	5	2	1	4
6	2	2	3	2	2	1	4	2	2	2	2	4	2	3	3	3	3	2	3	2	3	3	3	2	2
6	3	2	4	4	4	4	5	4	2	4	4	4	2	1	4	4	3	2	4	2	2	5	4	2	4
6	4	2	4	4	4	2	4	2	2	4	1	4	2	4	5	4	4	4	4	5	2	4	4	2	4
6	5	4	4	4	4	4	5	5	3	5	4	5	5	3	5	4	4	3	4	5	5	5	5	5	4
6	4	3	4	3	4	2	3	2	2	2	4	5	4	4	5	4	5	3	4	4	4	5	4	3	4
6	3	3	3	2	4	2	4	2	2	3	3	5	4	3	4	5	3	3	4	5	3	4	5	3	4
6	4	3	4	3	4	2	5	2	3	4	4	3	4	3	4	4	4	3	4	5	4	4	5	3	4
4	4	2	4	2	3	3	4	3	3	5	3	4	4	3	4	4	4	2	5	4	3	4	3	4	4
4	5	2	4	2	4	4	5	2	2	2	2	4	2	4	4	4	4	2	4	4	3	5	4	4	4
4	4	2	3	3	4	2	5	3	3	4	4	4	4	2	5	4	3	4	4	4	3	5	5	4	5
4	4	4	4	3	4	4	5	4	2	4	4	5	4	2	3	5	4	2	3	3	3	4	4	4	3
4	4	4	3	3	4	4	4	2	3	2	4	5	2	1	5	4	3	3	3	2	2	4	3	2	4
4	3	3	4	3	3	3	4	4	3	3	2	3	3	2	3	3	4	3	3	3	3	4	3	2	4
4	5	5	3	5	1	4	4	5	3	3	2	3	3	2	3	4	4	3	2	3	3	4	3	4	3
4	5	4	4	4	3	4	4	4	2	4	3	5	4	3	5	4	5	5	4	5	3	5	5	5	5
4	5	1	2	3	2	1	5	2	1	5	1	1	5	2	4	3	2	2	1	4	3	1	4	1	4
4	5	2	4	2	3	4	5	2	1	3	4	5	4	2	3	4	4	2	3	4	3	4	4	3	3
4	3	2	3	3	3	3	4	3	1	4	3	4	4	1	4	4	3	2	3	3	3	4	3	3	3
4	4	4	4	4	4	4	4	3	3	3	3	1	3	3	4	4	4	3	4	3	4	4	4	3	4
4	4	4	3	3	2	2	5	3	4	4	2	3	4	2	4	4	3	3	3	3	3	4	4	4	3
4	4	3	3	3	3	4	4	3	3	4	2	4	4	2	3	2	3	3	3	4	3	4	4	3	3
4	4	4	3	4	2	2	5	3	3	5	1	2	5	2	3	4	4	3	1	5	4	4	3	5	3
4	5	2	4	3	3	4	5	3	3	4	2	5	4	3	3	4	5	3	4	4	4	4	5	4	4
4	5	3	4	2	4	3	5	5	2	4	4	4	5	3	3	3	4	2	4	3	4	4	3	4	4
4	5	4	4	3	4	4	4	4	3	3	4	5	4	2	3	4	3	4	4	3	3	4	4	4	3
4	4	4	3	4	3	2	5	4	4	4	2	5	5	2	4	3	3	2	2	4	3	3	3	3	3
4	5	4	3	3	4	2	4	3	1	4	2	2	4	2	2	1	3	2	3	4	3	3	4	3	4
4	5	1	3	1	2	1	5	3	1	4	1	3	4	2	3	2	4	3	3	3	4	3	4	3	4
4	4	1	5	2	4	4	5	4	3	5	5	5	4	3	4	5	4	3	3	3	4	4	5	4	5
4	4	2	2	2	4	3	5	3	1	2	4	2	2	1	4	4	4	3	4	1	2	5	4	1	4
4	5	5	1	3	2	2	3	3	1	3	1	3	3	1	3	4	4	4	2	4	4	4	5	4	4
4	5	3	4	3	4	4	4	3	3	4	4	4	4	3	4	4	4	3	4	4	3	4	3	4	3
4	3	3	3	2	3	1	4	1	1	3	2	1	4	1	1	3	3	1	1	1	1	3	3	1	3
4	4	3	5	3	4	4	4	3	2	3	4	5	3	2	3	4	5	3	5	3	3	4	4	3	3
4	3	3	4	3	3	3	4	4	2	2	3	3	1	2	3	4	4	3	3	4	3	5	3	4	4
4	5	3	4	4	4	3	5	3	3	4	2	4	4	2	3	4	4	3	4	4	4	5	3	4	5
4	5	4	3	3	5	3	5	5	4	1	3	4	1	4	3	4	1	3	3	5	3	3	1	3	4
4	5	4	4	4	3	2	5	4	4	5	3	5	5	2	4	4	4	3	3	5	3	4	5	5	5
4	5	2	3	2	3	3	4	3	2	4	2	4	4	1	2	2	3	2	2	2	3	3	5	3	3
4	5	3	4	3	4	3	4	2	2	2	4	4	3	3	4	5	5	3	4	3	4	5	5	4	3
4	4	3	3	3	3	4	4	3	3	4	3	3	4	3	4	4	4	2	3	3	3	4	4	3	3
4	5	3	3	3	4	5	5	4	2	5	4	4	5	1	3	4	4	3	4	3	1	4	4	4	4
4	4	4	4	4	4	4	5	3	2	4	3	4	5	3	4	4	3	3	4	4	4	5	5	4	3
4	4	3	3	3	3	3	4	3	3	4	3	4	4	3	3	4	4	3	3	3	3	3	4	3	3
4	5	1	4	3	3	4	4	3	3	4	4	5	5	3	4	5	4	3	5	3	4	5	5	4	5
4	5	4	4	4	4	2	4	4	4	3	2	3	4	2	4	4	4	3	3	2	2	4	5	3	3
4	5	2	2	2	4	3	5	2	2	3	3	4	3	2	3	4	3	2	2	3	2	3	3	3	3
4	5	3	4	4	4	3	4	3	3	3	3	4	3	2	4	4	4	3	4	4	3	4	5	4	4
4	4	3	3	2	3	3	4	3	2	4	3	4	4	2	3	4	3	2	3	2	3	3	3	3	4
4	5	2	4	3	5	2	5	1	1	4	2	5	4	1	5	4	2	1	4	3	4	5	3	5	4
4	5	1	4	1	3	4	4	1	3	2	2	1	3	5	5	5	5	1	4	1	5	4	5	1	3
4	5	4	4	2	5	5	4	4	2	2	3	5	2	3	5	5	5	2	3	4	3	5	5	4	5
4	5	5	3	2	1	3	5	5	3	5	3	3	5	3	5	2	4	3	2	5	4	5	4	2	2
4	5	4	3	2	2	3	4	3	3	3	2	4	4	3	3	4	4	3	4	4	3	4	3	2	5
4	5	3	4	3	4	4	4	4	3	4	3	4	4	3	4	4	4	3	4	4	3	5	5	5	5
4	4	4	3	4	3	3	5	4	3	3	3	4	4	2	4	4	3	3	3	4	3	5	3	4	3
4	1	3	2	3	3	3	2	3	3	3	3	1	2	3	2	1	2	3	2	3	2	2	3	3	2
4	4	3	2	3	2	1	5	3	4	3	2	4	5	1	4	2	4	3	2	3	3	4	4	3	4
4	5	3	4	3	4	4	3	4	3	3	3	5	3	3	4	5	4	3	4	4	4	5	5	4	4
4	5	4	4	5	3	3	5	4	3	3	2	4	4	2	3	3	3	3	3	5	3	4	4	5	5
4	5	5	5	5	1	1	5	5	3	1	1	1	5	2	3	5	5	2	5	5	5	4	5	5	5
4	4	1	2	3	3	3	4	3	2	3	3	4	3	3	3	3	3	3	3	3	3	3	3	3	3
4	4	4	4	3	3	3	4	3	2	4	3	2	4	3	4	4	4	2	4	4	3	4	4	3	4
4	4	4	5	4	3	2	5	5	2	5	2	3	5	2	3	4	3	2	4	3	4	3	5	5	4
4	4	2	5	2	3	4	3	2	2	2	4	4	4	2	3	3	3	3	4	3	3	4	3	2	3
4	4	3	3	3	3	3	4	3	3	4	3	3	4	3	3	3	4	3	3	3	4	3	3	3	4
4	5	3	2	3	2	3	5	4	4	5	2	4	5	3	3	2	4	4	3	4	4	4	4	3	5
4	5	2	5	2	2	3	4	2	2	3	4	5	3	2	5	3	5	3	5	4	3	5	5	3	5
4	4	2	4	2	3	4	3	3	2	1	3	4	1	3	2	3	4	2	4	2	3	4	3	2	4
4	5	3	2	2	2	2	5	5	2	5	2	3	5	2	2	3	2	3	1	2	2	4	4	4	3
4	4	4	4	4	4	3	5	3	3	4	3	4	4	3	2	3	3	2	3	4	3	4	4	4	4
4	5	3	4	2	3	4	4	3	2	4	3	4	3	3	3	4	4	2	3	2	3	4	3	3	4
5	4	2	5	3	3	3	4	5	3	4	4	4	4	3	4	3	4	3	4	4	4	5	4	4	5
5	5	4	4	3	4	4	5	5	4	5	3	5	5	3	5	3	4	5	5	5	4	5	5	4	5
5	5	3	3	3	3	5	4	3	2	2	2	2	2	2	2	4	3	4	2	2	2	3	5	4	5
5	4	2	1	1	2	1	5	3	1	5	1	4	4	1	1	3	3	2	2	3	3	3	5	3	4
5	4	1	3	1	1	3	4	2	1	2	2	1	2	1	1	1	4	1	3	3	2	3	3	2	3
5	4	4	4	4	4	5	5	4	4	3	3	3	3	2	3	4	3	2	5	3	2	2	1	1	2
5	5	4	5	4	5	4	5	4	3	4	3	5	5	3	5	5	5	4	5	3	4	5	5	4	5
5	5	1	4	2	4	2	5	1	1	3	4	5	3	1	1	4	4	1	4	1	2	5	5	1	5
5	5	3	4	3	3	3	4	3	1	3	3	4	3	1	3	5	4	2	3	3	3	4	3	3	3
5	1	1	3	2	4	4	4	3	1	2	2	2	4	1	2	4	3	2	2	2	1	4	4	3	3
5	5	3	5	4	5	4	5	4	4	5	5	5	5	3	5	5	5	4	5	5	4	5	5	5	5
5	4	3	2	3	3	4	5	4	2	4	3	4	4	3	4	5	4	2	2	3	2	4	4	4	4
5	3	1	1	2	1	1	4	2	1	3	1	3	3	4	3	3	2	2	1	2	1	4	1	3	3
5	4	3	4	3	4	4	4	3	3	4	3	5	5	3	4	5	4	3	4	4	3	4	4	2	4
5	5	4	5	4	4	4	5	5	2	5	4	5	5	2	4	5	5	5	4	4	3	4	4	5	5
5	5	4	5	4	4	4	5	4	3	4	4	5	4	3	4	5	5	4	5	4	4	5	5	4	5
5	2	2	4	1	4	4	5	3	1	4	3	5	4	2	4	3	1	1	4	3	2	4	2	2	2
5	4	4	4	2	4	3	4	3	2	4	3	4	4	2	2	2	4	2	4	2	3	4	4	2	4
5	5	1	4	2	1	3	4	3	1	4	1	2	4	2	2	2	4	2	3	4	2	4	1	3	3
5	5	4	4	4	4	3	5	4	3	4	4	4	4	3	4	4	4	3	3	4	4	4	4	4	4
5	5	2	5	2	5	4	5	4	3	5	4	5	5	3	5	4	3	5	4	5	4	5	5	2	4
5	3	4	4	3	2	4	4	3	3	3	2	4	4	3	3	4	5	3	4	4	4	3	4	3	4
5	3	1	4	1	2	3	3	4	2	4	3	4	2	1	4	4	4	3	4	4	4	4	3	4	3
5	2	4	1	4	1	1	4	1	2	1	1	4	1	1	2	2	1	1	1	4	2	1	3	4	1
5	5	2	4	4	2	2	5	4	2	4	2	3	4	2	3	5	3	3	3	4	2	4	5	4	5
5	5	4	3	4	4	4	4	5	4	5	4	4	5	3	4	4	4	4	4	5	4	4	4	4	4
5	2	1	3	2	3	4	4	2	3	3	2	3	4	4	3	3	3	3	1	2	3	4	2	3	4
5	4	4	3	4	4	3	4	4	3	4	3	3	4	4	4	5	4	3	3	5	3	5	4	4	5
5	5	4	5	3	4	4	5	3	3	4	2	4	4	3	4	4	5	3	4	3	4	4	4	3	4
5	5	4	5	3	1	4	4	5	2	3	3	4	3	2	3	4	5	4	5	3	4	4	3	3	4
5	4	2	4	4	5	3	4	4	2	5	4	5	4	2	5	2	3	2	4	4	4	5	5	4	3
5	1	1	3	3	2	4	3	4	1	2	1	3	4	1	4	1	3	1	1	3	1	3	1	3	3
5	5	3	4	3	3	4	4	3	3	4	5	4	3	3	4	4	5	3	3	4	3	4	5	3	4
5	4	1	1	2	2	3	4	1	1	2	2	2	1	3	2	2	2	2	1	1	1	3	2	1	2
5	5	4	4	3	5	4	5	3	4	3	4	2	3	3	4	4	4	3	5	4	5	5	4	4	4
5	4	2	3	3	4	4	3	2	2	2	3	3	3	2	4	4	3	2	2	2	2	4	3	3	3
5	3	5	4	4	1	1	3	5	3	3	2	3	4	2	3	3	4	3	4	5	5	3	3	5	3
5	4	4	4	5	2	2	5	4	4	3	3	3	5	3	4	4	2	3	3	4	3	4	4	4	3
5	5	2	3	4	2	2	4	3	1	3	3	4	5	2	4	4	3	3	3	4	3	4	4	4	3
5	5	4	5	4	4	4	5	4	4	5	5	5	5	1	4	4	5	4	4	2	2	5	4	4	4
5	5	4	2	4	2	4	3	4	3	3	4	4	4	2	4	4	4	4	2	4	4	4	4	4	4
5	4	3	3	2	1	3	4	2	3	4	2	3	4	3	3	3	3	2	3	2	3	3	4	2	4
5	4	3	4	3	4	2	4	3	2	4	3	4	4	2	4	5	5	2	4	3	4	5	3	3	2
